# Supplementary material for: Chromosome-Level Genome Assembly and Multi-Omics Dataset Provide Insights into Isoflavone and Puerarin Biosynthesis in Pueraria lobata (Wild.) Ohwi
Source: Biomolecules. 2022 Nov 22;12(12):1731. doi: 10.3390/biom12121731 (PMC9775041; doi:10.3390/biom12121731)
Supplement: Supplementary file 1 [file biomolecules-12-01731-s001.zip]

Archive with 1 entries (1 files):
- biomolecules-1977562 - supplementary.pdf
